# Supplementary material for: A Neural Network Approach to Identify Glioblastoma Progression Phenotype from Multimodal MRI
Source: Cancers (Basel). 2021 Apr 21;13(9):2006. doi: 10.3390/cancers13092006 (PMC8121245; doi:10.3390/cancers13092006)
Supplement: Supplementary file 1 [file cancers-13-02006-s001.zip]

Archive with 1 entries (1 files):
- cancers-1176346-supplementary.pdf
